# Supplementary material for: Pervaporative Dehydration of 2,3-Butanediol by Dense Poly(vinylidene fluoride) Hollow Fiber Membranes: Parameter Estimation, Process Design, and Technoeconomic Evaluation under Uncertainty
Source: Ind Eng Chem Res. 2025 Aug 12;64(34):16770–85. doi: 10.1021/acs.iecr.5c01198 (PMC12395413; doi:10.1021/acs.iecr.5c01198)
Supplement: Supplementary file 2 [file ie5c01198_si_002.xlsx]

## Sheet: Equation S9
	Raw Data from Aspen Simulations						BDO Correlation Fitting					Water Correlation Fitting
	Row/Case	Aspen Status	Temperature (K)	BDO molar density (kmol/m3)	Water molar density (kmol/m3)		Predicted BDO molar density ρBDO (kmol/m3)	Sum Square Error (SSE) (kmol/m3)2	Correlation Fitting variables			Predicted water molar density ρwater (kmol/m3)	Sum Square Error (SSE) (kmol/m3)2	Correlation Fitting variables
	1	OK	343.15	10.5274	54.095		10.5288	1.96225e-06	βBDO (K-1)	0.00114205		54.1054	0.000109773	βwater (K-1)	0.00060275
	2	OK	345.15	10.5041	54.0352		10.5048	4.53746e-07				54.0403	2.53946e-05
	3	OK	347.15	10.4808	53.9746		10.4808	5.58206e-09	RMSE (kmol/m3)	0.000786614		53.9751	3.19439e-07	RMSE (kmol/m3)	0.00586395
	4	OK	349.15	10.4573	53.9131		10.4569	1.56104e-07	R2	0.99994		53.9101	8.64825e-06	R2	0.99954
	5	OK	351.15	10.4338	53.8506		10.4331	5.40311e-07				53.8452	2.99672e-05
	6	OK	353.15	10.4102	53.7873		10.4093	8.91677e-07				53.7803	4.94295e-05
	7	OK	355.15	10.3865	53.7231		10.3855	1.0445e-06				53.7155	5.78474e-05
	8	OK	357.15	10.3628	53.658		10.3618	9.35758e-07				53.6508	5.17654e-05
	9	OK	359.15	10.339	53.5919		10.3382	6.07348e-07				53.5862	3.35625e-05
	10	OK	361.15	10.3151	53.525		10.3146	2.09095e-07				53.5216	1.15372e-05
	11	OK	363.15	10.2911	53.4571		10.2911	0				53.4571	0

## Sheet: Equation S10
	Raw Data from Aspen Simulations							Correlation Fitting
	Row/Case	Aspen Status	BDO mole fraction (-)	Temperature (K)	Mixture molar density ρ (kmol/m3)	Mixture mixture viscosity μ (kg/m/s)		Predicted Mixture molar density ρ (kmol/m3)	Sum Square Error (SSE) (kmol/m3)2	Correlation Fitting variables
	1	OK	0.318072	343.15	24.3135	0.00118493		24.2243	0.00797081	A1	2.89605
	2	OK	0.318072	345.15	24.2542	0.00113545		24.1784	0.00574632	A2	-3.02645
	3	OK	0.318072	347.15	24.1946	0.00108871		24.1326	0.00385054
	4	OK	0.318072	349.15	24.1349	0.00104453		24.0868	0.00230607	RMSE (kmol/m3)	0.0352143
	5	OK	0.318072	351.15	24.0749	0.00100275		24.0412	0.00113628	R2	0.999847
	6	OK	0.318072	353.15	24.0148	0.000963199		23.9956	0.000365252
	7	OK	0.318072	355.15	23.9544	0.000925744		23.9502	1.78729e-05
	8	OK	0.318072	357.15	23.8938	0.000890248		23.9048	0.000119807
	9	OK	0.318072	359.15	23.8331	0.000856589		23.8595	0.000697542
	10	OK	0.318072	361.15	23.7721	0.000824652		23.8143	0.0017784
	11	OK	0.318072	363.15	23.7109	0.00079433		23.7691	0.00339057
	12	OK	0.339509	343.15	23.44	0.00127324		23.3629	0.00595384
	13	OK	0.339509	345.15	23.3829	0.00121892		23.3182	0.00419212
	14	OK	0.339509	347.15	23.3257	0.00116764		23.2736	0.00271061
	15	OK	0.339509	349.15	23.2682	0.00111921		23.2291	0.00152955
	16	OK	0.339509	351.15	23.2105	0.00107343		23.1847	0.000669894
	17	OK	0.339509	353.15	23.1527	0.00103015		23.1403	0.000153252
	18	OK	0.339509	355.15	23.0947	0.000989178		23.0961	1.96359e-06
	19	OK	0.339509	357.15	23.0364	0.000950383		23.0519	0.000239089
	20	OK	0.339509	359.15	22.978	0.000913622		23.0078	0.000888451
	21	OK	0.339509	361.15	22.9193	0.000878768		22.9638	0.00197463
	22	OK	0.339509	363.15	22.8605	0.000845701		22.9198	0.00352303
	23	OK	0.362628	343.15	22.5608	0.00137588		22.4965	0.00413662
	24	OK	0.362628	345.15	22.506	0.00131582		22.453	0.00280429
	25	OK	0.362628	347.15	22.451	0.00125918		22.4097	0.00170853
	26	OK	0.362628	349.15	22.3959	0.00120574		22.3664	0.000867372
	27	OK	0.362628	351.15	22.3405	0.00115526		22.3232	0.000299416
	28	OK	0.362628	353.15	22.285	0.00110757		22.2801	2.39065e-05
	29	OK	0.362628	355.15	22.2293	0.00106247		22.2371	6.07423e-05
	30	OK	0.362628	357.15	22.1734	0.0010198		22.1942	0.000430488
	31	OK	0.362628	359.15	22.1174	0.000979393		22.1513	0.0011544
	32	OK	0.362628	361.15	22.0611	0.000941116		22.1086	0.00225444
	33	OK	0.362628	363.15	22.0046	0.000904831		22.0659	0.00375331
	34	OK	0.387634	343.15	21.6755	0.00149624		21.624	0.0026536
	35	OK	0.387634	345.15	21.6231	0.00142933		21.5819	0.00169717
	36	OK	0.387634	347.15	21.5704	0.0013663		21.5398	0.000938153
	37	OK	0.387634	349.15	21.5176	0.00130688		21.4978	0.000392386
	38	OK	0.387634	351.15	21.4647	0.00125081		21.4559	7.62622e-05
	39	OK	0.387634	353.15	21.4115	0.00119788		21.4141	6.76221e-06
	40	OK	0.387634	355.15	21.3582	0.00114787		21.3724	0.000201448
	41	OK	0.387634	357.15	21.3047	0.00110059		21.3307	0.0006785
	42	OK	0.387634	359.15	21.251	0.00105588		21.2891	0.00145672
	43	OK	0.387634	361.15	21.1971	0.00101355		21.2476	0.00255555
	44	OK	0.387634	363.15	21.143	0.000973453		21.2062	0.00399512
	45	OK	0.41477	343.15	20.7841	0.00163878		20.7445	0.00157158
	46	OK	0.41477	345.15	20.734	0.00156362		20.7036	0.000921795
	47	OK	0.41477	347.15	20.6837	0.00149288		20.6629	0.000434176
	48	OK	0.41477	349.15	20.6333	0.00142625		20.6222	0.000122522
	49	OK	0.41477	351.15	20.5827	0.00136345		20.5816	1.11317e-06
	50	OK	0.41477	353.15	20.5319	0.00130422		20.5411	8.4763e-05
	51	OK	0.41477	355.15	20.481	0.00124832		20.5007	0.000388821
	52	OK	0.41477	357.15	20.4299	0.00119553		20.4604	0.000929185
	53	OK	0.41477	359.15	20.3786	0.00114564		20.4201	0.00172232
	54	OK	0.41477	361.15	20.3271	0.00109846		20.3799	0.00278529
	55	OK	0.41477	363.15	20.2755	0.00105382		20.3398	0.00413573
	56	OK	0.444319	343.15	19.8863	0.00180948		19.8566	0.000883288
	57	OK	0.444319	345.15	19.8385	0.00172422		19.8171	0.000460516
	58	OK	0.444319	347.15	19.7907	0.00164408		19.7777	0.000168134
	59	OK	0.444319	349.15	19.7426	0.00156867		19.7384	1.79712e-05
	60	OK	0.444319	351.15	19.6944	0.00149768		19.6992	2.23203e-05
	61	OK	0.444319	353.15	19.6461	0.00143079		19.66	0.000193943
	62	OK	0.444319	355.15	19.5975	0.00136774		19.6209	0.000546079
	63	OK	0.444319	357.15	19.5489	0.00130825		19.5819	0.00109248
	64	OK	0.444319	359.15	19.5	0.00125209		19.543	0.00184738
	65	OK	0.444319	361.15	19.451	0.00119904		19.5041	0.00282556
	66	OK	0.444319	363.15	19.4018	0.00114889		19.4654	0.00404237
	67	OK	0.476617	343.15	18.9819	0.00201647		18.959	0.00052234
	68	OK	0.476617	345.15	18.9365	0.00191871		18.9209	0.000243405
	69	OK	0.476617	347.15	18.8911	0.00182692		18.8829	6.60177e-05
	70	OK	0.476617	349.15	18.8454	0.00174066		18.845	1.79981e-07
	71	OK	0.476617	351.15	18.7996	0.00165956		18.8072	5.62974e-05
	72	OK	0.476617	353.15	18.7537	0.00158323		18.7694	0.000245196
	73	OK	0.476617	355.15	18.7076	0.00151137		18.7317	0.00057813
	74	OK	0.476617	357.15	18.6614	0.00144364		18.6941	0.00106681
	75	OK	0.476617	359.15	18.615	0.00137979		18.6565	0.00172339
	76	OK	0.476617	361.15	18.5684	0.00131954		18.619	0.0025605
	77	OK	0.476617	363.15	18.5217	0.00126265		18.5816	0.00359123
	78	OK	0.512068	343.15	18.0707	0.00227101		18.0505	0.000408043
	79	OK	0.512068	345.15	18.0278	0.00215752		18.0138	0.000194243
	80	OK	0.512068	347.15	17.9847	0.00205109		17.9773	5.56675e-05
	81	OK	0.512068	349.15	17.9415	0.00195122		17.9407	5.93263e-07
	82	OK	0.512068	351.15	17.8982	0.00185744		17.9043	3.76604e-05
	83	OK	0.512068	353.15	17.8547	0.00176931		17.868	0.000175882
	84	OK	0.512068	355.15	17.8111	0.00168643		17.8317	0.000424648
	85	OK	0.512068	357.15	17.7673	0.00160844		17.7955	0.000793748
	86	OK	0.512068	359.15	17.7234	0.00153499		17.7593	0.00129337
	87	OK	0.512068	361.15	17.6793	0.00146578		17.7233	0.00193413
	88	OK	0.512068	363.15	17.6351	0.00140052		17.6873	0.00272707
	89	OK	0.551156	343.15	17.1526	0.00258909		17.1298	0.000521455
	90	OK	0.551156	345.15	17.1121	0.00245543		17.0946	0.000307783
	91	OK	0.551156	347.15	17.0715	0.00233029		17.0594	0.00014518
	92	OK	0.551156	349.15	17.0307	0.00221304		17.0244	4.03206e-05
	93	OK	0.551156	351.15	16.9899	0.00210309		16.9894	1.97548e-07
	94	OK	0.551156	353.15	16.9488	0.00199993		16.9545	3.21314e-05
	95	OK	0.551156	355.15	16.9077	0.00190306		16.9197	0.000143779
	96	OK	0.551156	357.15	16.8664	0.00181203		16.8849	0.000343143
	97	OK	0.551156	359.15	16.825	0.00172644		16.8502	0.000638578
	98	OK	0.551156	361.15	16.7834	0.00164589		16.8156	0.00103881
	99	OK	0.551156	363.15	16.7417	0.00157005		16.7811	0.00155292
	100	OK	0.594472	343.15	16.2275	0.00299385		16.1959	0.000995203
	101	OK	0.594472	345.15	16.1894	0.00283384		16.1622	0.000740107
	102	OK	0.594472	347.15	16.1513	0.00268428		16.1286	0.000513943
	103	OK	0.594472	349.15	16.113	0.00254439		16.095	0.000321894
	104	OK	0.594472	351.15	16.0746	0.00241344		16.0616	0.000169442
	105	OK	0.594472	353.15	16.036	0.00229077		16.0281	6.23366e-05
	106	OK	0.594472	355.15	15.9974	0.00217577		15.9948	6.63121e-06
	107	OK	0.594472	357.15	15.9586	0.00206788		15.9615	8.67471e-06
	108	OK	0.594472	359.15	15.9196	0.0019666		15.9283	7.51256e-05
	109	OK	0.594472	361.15	15.8806	0.00187145		15.8952	0.000212958
	110	OK	0.594472	363.15	15.8414	0.00178199		15.8621	0.000429468
	111	OK	0.64274	343.15	15.2953	0.00351986		15.2488	0.00215488
	112	OK	0.64274	345.15	15.2597	0.0033246		15.2167	0.00184939
	113	OK	0.64274	347.15	15.224	0.00314245		15.1846	0.00155283
	114	OK	0.64274	349.15	15.1882	0.0029724		15.1525	0.00126905
	115	OK	0.64274	351.15	15.1522	0.00281351		15.1206	0.00100213
	116	OK	0.64274	353.15	15.1162	0.00266495		15.0887	0.000756403
	117	OK	0.64274	355.15	15.08	0.00252594		15.0568	0.000536449
	118	OK	0.64274	357.15	15.0437	0.00239576		15.0251	0.000347105
	119	OK	0.64274	359.15	15.0073	0.00227378		14.9934	0.000193473
	120	OK	0.64274	361.15	14.9707	0.00215938		14.9617	8.09264e-05
	121	OK	0.64274	363.15	14.9341	0.00205204		14.9302	1.51218e-05
	122	OK	0.318072	343.15	24.3135	0.00118493		24.2243	0.00797081

## Sheet: Equation S12
	Raw Data from Aspen Simulations							Correlation Fitting
	Row/Case	Aspen Status	BDO mole fraction (-)	Temperature (K)	Mixture molar density ρ (kmol/m3)	Mixture mixture viscosity μ (kg/m/s)		Predicted mixture mixture viscosity (kg/m/s)	Sum Square Error (SSE) (kg/m/s/)2	Correlation Fitting variables
	1	OK	0.318072	343.15	24.3135	0.00118493		0.00124407	3.49769e-09	μ0 (kg m-1 s-1)	9.35666e-05
	2	OK	0.318072	345.15	24.2542	0.00113545		0.00116525	8.88177e-10	T0 (K)	297.063
	3	OK	0.318072	347.15	24.1946	0.00108871		0.00109714	7.11437e-11	A	3.18732
	4	OK	0.318072	349.15	24.1349	0.00104453		0.00103781	4.52112e-11	B (K)	72.5253
	5	OK	0.318072	351.15	24.0749	0.00100275		0.000985726	2.89709e-10
	6	OK	0.318072	353.15	24.0148	0.000963199		0.000939702	5.52088e-10	RMSE (kg m-1 s-1)	3.14976e-05
	7	OK	0.318072	355.15	23.9544	0.000925744		0.000898782	7.26939e-10	R2	0.997247
	8	OK	0.318072	357.15	23.8938	0.000890248		0.000862195	7.86986e-10
	9	OK	0.318072	359.15	23.8331	0.000856589		0.000829315	7.43886e-10
	10	OK	0.318072	361.15	23.7721	0.000824652		0.000799627	6.26257e-10
	11	OK	0.318072	363.15	23.7109	0.00079433		0.000772705	4.67675e-10
	12	OK	0.339509	343.15	23.44	0.00127324		0.00133204	3.45729e-09
	13	OK	0.339509	345.15	23.3829	0.00121892		0.00124765	8.25692e-10
	14	OK	0.339509	347.15	23.3257	0.00116764		0.00117473	5.0281e-11
	15	OK	0.339509	349.15	23.2682	0.00111921		0.0011112	6.41641e-11
	16	OK	0.339509	351.15	23.2105	0.00107343		0.00105543	3.24085e-10
	17	OK	0.339509	353.15	23.1527	0.00103015		0.00100615	5.75588e-10
	18	OK	0.339509	355.15	23.0947	0.000989178		0.000962339	7.20284e-10
	19	OK	0.339509	357.15	23.0364	0.000950383		0.000923165	7.40786e-10
	20	OK	0.339509	359.15	22.978	0.000913622		0.00088796	6.58542e-10
	21	OK	0.339509	361.15	22.9193	0.000878768		0.000856173	5.1054e-10
	22	OK	0.339509	363.15	22.8605	0.000845701		0.000827347	3.36873e-10
	23	OK	0.362628	343.15	22.5608	0.00137588		0.0014339	3.36664e-09
	24	OK	0.362628	345.15	22.506	0.00131582		0.00134306	7.4182e-10
	25	OK	0.362628	347.15	22.451	0.00125918		0.00126456	2.89102e-11
	26	OK	0.362628	349.15	22.3959	0.00120574		0.00119617	9.14858e-11
	27	OK	0.362628	351.15	22.3405	0.00115526		0.00113614	3.65621e-10
	28	OK	0.362628	353.15	22.285	0.00110757		0.00108309	5.98937e-10
	29	OK	0.362628	355.15	22.2293	0.00106247		0.00103593	7.04287e-10
	30	OK	0.362628	357.15	22.1734	0.0010198		0.00099376	6.77839e-10
	31	OK	0.362628	359.15	22.1174	0.000979393		0.000955863	5.5367e-10
	32	OK	0.362628	361.15	22.0611	0.000941116		0.000921644	3.79144e-10
	33	OK	0.362628	363.15	22.0046	0.000904831		0.000890614	2.02116e-10
	34	OK	0.387634	343.15	21.6755	0.00149624		0.00155287	3.20764e-09
	35	OK	0.387634	345.15	21.6231	0.00142933		0.00145449	6.32728e-10
	36	OK	0.387634	347.15	21.5704	0.0013663		0.00136948	1.00801e-11
	37	OK	0.387634	349.15	21.5176	0.00130688		0.00129541	1.31395e-10
	38	OK	0.387634	351.15	21.4647	0.00125081		0.0012304	4.16395e-10
	39	OK	0.387634	353.15	21.4115	0.00119788		0.00117296	6.21054e-10
	40	OK	0.387634	355.15	21.3582	0.00114787		0.00112188	6.75553e-10
	41	OK	0.387634	357.15	21.3047	0.00110059		0.00107621	5.94648e-10
	42	OK	0.387634	359.15	21.251	0.00105588		0.00103517	4.28788e-10
	43	OK	0.387634	361.15	21.1971	0.00101355		0.000998111	2.38225e-10
	44	OK	0.387634	363.15	21.143	0.000973453		0.000964506	8.0045e-11
	45	OK	0.41477	343.15	20.7841	0.00163878		0.00169316	2.95764e-09
	46	OK	0.41477	345.15	20.734	0.00156362		0.00158589	4.96082e-10
	47	OK	0.41477	347.15	20.6837	0.00149288		0.0014932	1.03914e-13
	48	OK	0.41477	349.15	20.6333	0.00142625		0.00141244	1.9061e-10
	49	OK	0.41477	351.15	20.5827	0.00136345		0.00134156	4.79265e-10
	50	OK	0.41477	353.15	20.5319	0.00130422		0.00127892	6.40206e-10
	51	OK	0.41477	355.15	20.481	0.00124832		0.00122323	6.29773e-10
	52	OK	0.41477	357.15	20.4299	0.00119553		0.00117344	4.88265e-10
	53	OK	0.41477	359.15	20.3786	0.00114564		0.00112869	2.87455e-10
	54	OK	0.41477	361.15	20.3271	0.00109846		0.00108828	1.03624e-10
	55	OK	0.41477	363.15	20.2755	0.00105382		0.00105164	4.73751e-12
	56	OK	0.444319	343.15	19.8863	0.00180948		0.00186037	2.59056e-09
	57	OK	0.444319	345.15	19.8385	0.00172422		0.00174251	3.34345e-10
	58	OK	0.444319	347.15	19.7907	0.00164408		0.00164066	1.16296e-11
	59	OK	0.444319	349.15	19.7426	0.00156867		0.00155193	2.80091e-10
	60	OK	0.444319	351.15	19.6944	0.00149768		0.00147405	5.58235e-10
	61	OK	0.444319	353.15	19.6461	0.00143079		0.00140523	6.53673e-10
	62	OK	0.444319	355.15	19.5975	0.00136774		0.00134403	5.61812e-10
	63	OK	0.444319	357.15	19.5489	0.00130825		0.00128932	3.58188e-10
	64	OK	0.444319	359.15	19.5	0.00125209		0.00124015	1.42446e-10
	65	OK	0.444319	361.15	19.451	0.00119904		0.00119576	1.07538e-11
	66	OK	0.444319	363.15	19.4018	0.00114889		0.0011555	4.36683e-11
	67	OK	0.476617	343.15	18.9819	0.00201647		0.0020621	2.08206e-09
	68	OK	0.476617	345.15	18.9365	0.00191871		0.00193145	1.62383e-10
	69	OK	0.476617	347.15	18.8911	0.00182692		0.00181856	6.97534e-11
	70	OK	0.476617	349.15	18.8454	0.00174066		0.00172021	4.18213e-10
	71	OK	0.476617	351.15	18.7996	0.00165956		0.00163388	6.59027e-10
	72	OK	0.476617	353.15	18.7537	0.00158323		0.0015576	6.57253e-10
	73	OK	0.476617	355.15	18.7076	0.00151137		0.00148977	4.66405e-10
	74	OK	0.476617	357.15	18.6614	0.00144364		0.00142912	2.10829e-10
	75	OK	0.476617	359.15	18.615	0.00137979		0.00137462	2.66692e-11
	76	OK	0.476617	361.15	18.5684	0.00131954		0.00132542	3.45482e-11
	77	OK	0.476617	363.15	18.5217	0.00126265		0.00128079	3.29058e-10
	78	OK	0.512068	343.15	18.0707	0.00227101		0.00230877	1.42561e-09
	79	OK	0.512068	345.15	18.0278	0.00215752		0.0021625	2.48193e-11
	80	OK	0.512068	347.15	17.9847	0.00205109		0.00203611	2.24521e-10
	81	OK	0.512068	349.15	17.9415	0.00195122		0.00192599	6.36741e-10
	82	OK	0.512068	351.15	17.8982	0.00185744		0.00182934	7.89995e-10
	83	OK	0.512068	353.15	17.8547	0.00176931		0.00174392	6.44588e-10
	84	OK	0.512068	355.15	17.8111	0.00168643		0.00166798	3.40469e-10
	85	OK	0.512068	357.15	17.7673	0.00160844		0.00160008	6.98499e-11
	86	OK	0.512068	359.15	17.7234	0.00153499		0.00153906	1.65541e-11
	87	OK	0.512068	361.15	17.6793	0.00146578		0.00148397	3.3063e-10
	88	OK	0.512068	363.15	17.6351	0.00140052		0.001434	1.12107e-09
	89	OK	0.551156	343.15	17.1526	0.00258909		0.0026151	6.76766e-10
	90	OK	0.551156	345.15	17.1121	0.00245543		0.00244942	3.60766e-11
	91	OK	0.551156	347.15	17.0715	0.00233029		0.00230626	5.7733e-10
	92	OK	0.551156	349.15	17.0307	0.00221304		0.00218153	9.9252e-10
	93	OK	0.551156	351.15	16.9899	0.00210309		0.00207205	9.63641e-10
	94	OK	0.551156	353.15	16.9488	0.00199993		0.00197531	6.06409e-10
	95	OK	0.551156	355.15	16.9077	0.00190306		0.00188929	1.89659e-10
	96	OK	0.551156	357.15	16.8664	0.00181203		0.00181238	1.21215e-13
	97	OK	0.551156	359.15	16.825	0.00172644		0.00174327	2.832e-10
	98	OK	0.551156	361.15	16.7834	0.00164589		0.00168086	1.22265e-09
	99	OK	0.551156	363.15	16.7417	0.00157005		0.00162427	2.93924e-09
	100	OK	0.594472	343.15	16.2275	0.00299385		0.00300225	7.06859e-11
	101	OK	0.594472	345.15	16.1894	0.00283384		0.00281205	4.74823e-10
	102	OK	0.594472	347.15	16.1513	0.00268428		0.00264769	1.33881e-09
	103	OK	0.594472	349.15	16.113	0.00254439		0.0025045	1.59134e-09
	104	OK	0.594472	351.15	16.0746	0.00241344		0.00237881	1.19918e-09
	105	OK	0.594472	353.15	16.036	0.00229077		0.00226774	5.30186e-10
	106	OK	0.594472	355.15	15.9974	0.00217577		0.00216899	4.59342e-11
	107	OK	0.594472	357.15	15.9586	0.00206788		0.0020807	1.64228e-10
	108	OK	0.594472	359.15	15.9196	0.0019666		0.00200135	1.20765e-09
	109	OK	0.594472	361.15	15.8806	0.00187145		0.0019297	3.39407e-09
	110	OK	0.594472	363.15	15.8414	0.00178199		0.00186473	6.84609e-09
	111	OK	0.64274	343.15	15.2953	0.00351986		0.00350157	3.34749e-10
	112	OK	0.64274	345.15	15.2597	0.0033246		0.00327972	2.01429e-09
	113	OK	0.64274	347.15	15.224	0.00314245		0.00308803	2.96155e-09
	114	OK	0.64274	349.15	15.1882	0.0029724		0.00292103	2.63914e-09
	115	OK	0.64274	351.15	15.1522	0.00281351		0.00277444	1.52705e-09
	116	OK	0.64274	353.15	15.1162	0.00266495		0.0026449	4.02186e-10
	117	OK	0.64274	355.15	15.08	0.00252594		0.00252972	1.43186e-11
	118	OK	0.64274	357.15	15.0437	0.00239576		0.00242674	9.59801e-10
	119	OK	0.64274	359.15	15.0073	0.00227378		0.0023342	3.65074e-09
	120	OK	0.64274	361.15	14.9707	0.00215938		0.00225064	8.3272e-09
	121	OK	0.64274	363.15	14.9341	0.00205204		0.00217486	1.5086e-08
	122	OK	0.318072	343.15	24.3135	0.00118493		0.00124407	3.49769e-09

## Sheet: Vacuum Correlations
	Raw Data from Aspen Simulations								Equation S103					Equation S114					Equation S117					Equation S118
	Row/Case	Aspen Status	Air leakage rate (lb/hr)	Vacuum pump work (kW)	Suction rate (ft3/min)	Water leaving to vacuum sys. (kg/hr)	BDO leaving to vacuum sys. (kg/hr)		Predicted suction rate (ft3/min)	Sum Square Error (SSE) (ft3/min)2	Correlation Fitting variables A*x2+B*x+C+D*ln(x)			Predicted vacuum pump work (kW)	Sum Square Error (SSE) (kW)2	Correlation Fitting variables A*x2+B*x+C+D*ln(x)			Predicted water leaving vac. sys. (kg/hr)	Sum Square Error (SSE) (kg/hr)2	Correlation Fitting variables A*x2+B*x+C+D*ln(x)			Predicted BDO leaving vac. sys. (kg/hr)	Sum Square Error (SSE) (kg/hr)2	Correlation Fitting variables A*x2+B*x+C+D*ln(x)
	1	OK	5	7.59594	212.11	16.1937	0.0120912		211.229	0.77621	A	-0.00769555		7.59218	1.41207e-05	A	-0.00247744		16.2113	0.000309703	A	-0.00802068		0.0129593	7.53501e-07	A	-1.79013e-05
	2	OK	6	8.37331	233.695	17.7111	0.0131748		233.728	0.00110519	B	9.27916		8.37596	6.99226e-06	B	0.449276		17.7175	4.10965e-05	B	0.869294		0.0137068	2.83043e-07	B	0.00118714
	3	OK	7	9.09544	253.729	19.1004	0.0141595		254.157	0.18337	C	47.5737		9.09889	1.1839e-05	C	2.21439		19.0957	2.2259e-05	C	5.66399		0.014456	8.79229e-08	C	0.0096136
	4	OK	8	9.77385	272.534	20.3883	0.0150661		273.065	0.282405	D	72.9767		9.77594	4.39346e-06	D	1.98414		20.3758	0.000155761	D	3.9774		0.0151969	1.7104e-08	D	-0.00133121
	5	OK	9	10.4165	290.335	21.5933	0.015909		290.809	0.224277				10.4168	7.50362e-08				21.5772	0.000258168				0.0159229	1.94549e-10
	6	OK	10	11.0293	307.297	22.7289	0.0166985		307.631	0.111416	RMSE (ft3/min)	0.382013		11.0281	1.56578e-06	RMSE (kW)	0.00212939		22.7132	0.000248568	RMSE (kg/hr)	0.0146877		0.0166297	4.74365e-09	RMSE (kg/hr)	0.000449663
	7	OK	11	11.6166	323.542	23.8054	0.0174427		323.704	0.0261348	R2	0.999975		11.6144	4.70812e-06	R2	0.999999		23.7931	0.000152334	R2	0.999467		0.017314	1.65729e-08	R2	0.999323
	8	OK	12	12.1818	339.167	24.8308	0.0181477		339.156	0.000119392				12.1794	5.86468e-06				24.824	4.56189e-05				0.0179736	3.03096e-08
	9	OK	13	12.7276	354.247	25.8112	0.0188182		354.084	0.026634				12.7255	4.34266e-06				25.8111	1.52332e-10				0.0186066	4.47735e-08
	10	OK	14	13.2562	368.845	26.7517	0.0194583		368.563	0.0792728				13.2549	1.70704e-06				26.7586	4.74351e-05				0.0192118	6.0793e-08
	11	OK	15	13.7695	383.011	27.6567	0.0200713		382.654	0.127554				13.7693	7.72459e-08				27.6697	0.00016888				0.0197879	8.0277e-08
	12	OK	16	14.269	396.789	28.5297	0.0206597		396.404	0.147727				14.2698	6.34783e-07				28.5471	0.000303547				0.0203342	1.05951e-07
	13	OK	17	14.7559	410.214	29.3735	0.021226		409.854	0.129421				14.7576	2.91551e-06				29.3928	0.000374167				0.0208499	1.4144e-07
	14	OK	18	15.2313	423.316	30.1907	0.0217721		423.035	0.0792243				15.2336	5.04638e-06				30.2087	0.000323846				0.0213344	1.91528e-07
	15	OK	19	15.6962	436.124	30.9836	0.0222996		435.975	0.022112				15.6985	4.8925e-06				30.9963	0.000160721				0.0217872	2.62506e-07
	16	OK	20	16.1515	448.659	31.7541	0.0228101		448.697	0.00148951				16.1529	1.99076e-06				31.7568	7.52268e-06				0.022208	3.6255e-07
	17	OK	21	16.5977	460.941	32.5037	0.0233048		461.221	0.0783592				16.5974	1.15709e-07				32.4913	0.000153859				0.0225962	5.02099e-07
	18	OK	22	17.0357	472.99	33.2341	0.0237849		473.564	0.329978				17.0324	1.03358e-05				33.2008	0.00110961				0.0229517	6.94229e-07

## Sheet: TAC Correlation
	Equation S121			Equation S122			Equation S123			Equation S124			Equation S125
	Revenue (@LPS = 10MW) ($MM/yr)	Revenue (@LPS = 0MW) ($MM/yr)		Revenue (@CHW = 1MW) ($MM/yr)	Revenue (@CHW = 0MW) ($MM/yr)		Revenue (@Power = 10kW) ($MM/yr)	Revenue (@Power=0kW) ($MM/yr)		Revenue (@Recovery = 95%) ($MM/yr)	Revenue (@Recovery = 100%) ($MM/yr)		Revenue (@Cp = $1MM) ($MM/yr)	Revenue (@Cp = 0) ($MM/yr)
	263.899	263.036		263.624	263.036		263.092	263.036		264.156	263.036		263.327	263.036
